# Supplementary material for: An interplay between cellular growth and atypical fusion defines morphogenesis of a modular glial niche in Drosophila
Source: Nat Commun. 2022 Aug 25;13:4999. doi: 10.1038/s41467-022-32685-3 (PMC9411534; doi:10.1038/s41467-022-32685-3)
Supplement: Supplementary file 18 — Source data [file 41467_2022_32685_MOESM18_ESM.xlsx]

## Sheet: Fig. 2b
CG Raeppli-CAAX clone volume (µm³)
ALH0	ALH24	ALH48	ALH72	ALH96
112.99	5337.52	11209.5	1033	1498
148.91	3841.97	35440.3	1127	1874
96.84	1678.79	10524.5	9425.47	38213.9
438.08	4503.18	1642.28	28922	16524.7
49.81	3662.88	4960.7	5918.88	119557
286.12	1387.71	3614.86	9058.47	11950.8
52.37	3933.62	17683.4	4623.02	22466.6
	2846.33	6247.2	8128.51	32167.1
	2185.94	6859.75	10497.1	31108.5
	1863.37	19932.2	6576.28	14902.5
	1294.35	4970.22	30691	17460
	141.56	842.39	90980.5	13471.2
	2746.73	1773.38	14046.6	26645
	3532.11	1666.48	6048.23	108388
	7046.28	178.52	4411.86	30298.1
	1323.3	13607.9	3278.12	27560.6
	332.13	498.85	16285.5	14112.3
	590.88	19365	6483.56	9490.61
	3663.6	1904.76	2862.19	25628.4
	3089.09	29397.3	2505.35	47410
	2258.98	459.34	27470.7	10458.1
	998.17		5306.65	92431.6
	3483.84		6317.66	15465.9
	5717.98		4200.2	16727.4
	279.51		30494.7	19370.8
			18648.7	54292.1
			10340.2	13470.6
			5047.09	17590.8
			15714.5
			6228.6

## Sheet: Fig. 2d
NSC number per Raeppli-CAAX clone
ALH48			ALH72			ALH96
VNC	CB		VNC	CB		VNC	CB
10	6		4	9		22	2
2	3		43	4		4	3
4	3		27	10		11	16
3	3		9	34		9	1
2	22		2	24		12	6
13	3		1	5		5	14
1	3		20	7		3	14
1	22		34	18		17	15
2	3		40	17		7	9
5	10		6	34		6	5
8	11		6	27		9	8
3	10		9	3		16	3
13	2		15	6		7	9
2	8		6	48		4	27
2	7		9	10		3	8
6	4		17	5		2	15
17	7		2	21		5	14
6	5		4	15		10	2
5	4		4	8		4	14
5	6		4	4		9	8
10	10		3	11		17	6
4	3		4	9		1	20
21	5		3	18		1	14
11	5		1	4		10	6
2	7		6	8		5	13
2	3		2	25		4	39
2	3		1	8		9	5
7	9		7	2		2	8
3	4		3	48		17	5
3	4		48	34		3	2
1	29		15	48		5	11
4	8		9	23		9	16
2	10		4	19		39	9
1	10		25	18		9	6
1	5		8	10		6	1
13	8		3	21		5	6
5	4		45	8		8	5
5	13		11	8		21	17
4	5		13	8		33	2
1	7		5	7		2	20
1	1		4	42		2	11
3	13		3	15		4	7
3	20		5	36		21
2	10		4	48		5
6	2		1	45		6
3	2		17	29		2
7	1		17	33
1	3		6	3
2	13		4
3	5		27
6	2		3
3			24
24			4
			36
			3
			23
			8
			45
			2
			5
			6
			11
			4
			12

## Sheet: Fig. 2h
Number of Raeppli NLS clones
	HS ALH2	HS ALH16	HS ALH24	HS ALH48	HS ALH62	HS ALH72
VNC 1	13	24	17	16	17	15
VNC 2	16	19	18	14	32	13
VNC 3	18	16	16	18	27	22
VNC 4	11	14	17	16	31	26
VNC 5	17	19	23	19	27	33
VNC 6	14	18	20	18	19	22
VNC 7	14	18	18	24	30	24
VNC 8	10	18	25	20	27	23
VNC 9	10	19				25
VNC 10	14					27

## Sheet: Fig. 2g
Number of nuclei per Raeppli-NLS clone
HS2											HS16									HS24									HS48										HS62										HS72
VNC 1	VNC 2	VNC 3	VNC 4	VNC 5	VNC 6	VNC 7	VNC 8	VNC 9	VNC 10		VNC 1	VNC 3	VNC 4	VNC 5	VNC 6	VNC 7	VNC 8	VNC 9		VNC 1	VNC 2	VNC 3	VNC 4	VNC 5	VNC 6	VNC 7	VNC 8		VNC 1	VNC 2	VNC 3	VNC 4	VNC 5	VNC 6	VNC 7	VNC 8			VNC 1	VNC 2	VNC 3	VNC 4	VNC 5	VNC 6	VNC 7	VNC 8			VNC 3
14	8	10	15	11	6	7	8	14	8		3	12	17	16	6	4	11	26		14	22	8	10	13	3	22	11		10	6	8	24	8	4	1	14			18	12	11	10	9	11	12	16			10
4	12	5	17	6	11	4	23	4	4		4	16	30	22	13	15	12	8		21	7	15	4	8	6	9	12		14	22	4	8	9	9	6	2			4	3	29	20	15	6	2	7			6
12	8	5	13	5	12	20	16	16	4		4	34	6	35	17	7	15	13		40	14	7	10	3	12	14	3		16	8	3	9	14	4	11	5			16	4	3	7	6	4	4	2			9
12	6	4	8	9	19	35	6	22	15		7	15	16	8	30	14	8	16		30	14	8	14	16	3	7	1		11	6	11	8	7	3	23	17			9	4	2	6	14	8	8	8			4
26	8	5	6	9	16	24	9	7	14		7	22	2	15	9	21	9	7		4	15	8	14	8	8	8	13		7	10	6	14	8	2	4	2			15	5	6	7	16	8	5	14			4
12	16	11	6	7	13	10	16	7	12		7	4	38	38	15	34	15	14		8	8	14	41	7	6	15	4		13	7	4	14	11	9	8	6			9	2	15	5	11	14	14	18			5
12	12	14	6	12	7	8	11	8	14		10	11	6	8	8	8	15	21		16	12	18	14	16	10	7	6		8	6	8	15	4	7	14	14			11	3	16	5	16	12	11	6			8
10	13	11	6	6	8	19	7	23	4		15	12	8	16	14	8	16	4		16	16	24	18	7	12	16	14		9	14	14	17	14	9	8	13			15	4	9	10	17	2	15	4			5
15	12	7	8	19	16	8	13	23	9		26	16	8	26	21	14	32	6		24	16	8	8	8	8	8	14		13	8	8	13	16	2	10	15			6	9	11	25	9	13	2	12			17
5	3	7	38	29	17	2	56	49	12		38	4	1	4	5	14	4	15		14	16	12	2	14	13	7	15		15	14	15	15	18	12	3	2			7	5	2	9	9	4	4	8			5
28	40	11	101	34	6	26			26		5	5	30	10	6	16	7	14		14	14	22	3	7	11	7	4		24	2	8	33	21	39	7	42			7	2	4	17	2	8	10	9			3
7	36	6		9	34	20			18		7	6	4	14	8	4	32	15		12	30	12	36	14	7	8	4		22	32	14	12	24	7	4	8			16	5	8	6	11	12	8	5			16
22	32	15		9		25			44		4	11	8	19	6	10	18	8		4	3	3	4	16	21	16	6		13	10	21	17	6	11	12	8			11	11	19	2	6	5	20	6			12
	4	16		11					6		10	13	13	25	8	14	22	8		8	10	28	12	6	6	9	2		8	44	4	2	30	13	15	6			4	22	5	6	10	9	12	14			8
		13		6							11	7	3		28	16	3	14		8	14	31	6	13	3	11	15		14		2	15	4	18	12	11			10	6	12	2	22	22	7	14			5
		15		1							12	8	9		9	20	45	12		4	10	13	7	12	32	1	12		20		4	27	6	30	12	15			8	7	22	3	5	6	2	1			13
		13									14	4			14	14	8	13		13	22		11	8	8	14	29				3		13	1	2	2				5	11	4	7	8	5	4			14
		9									8	14			15	6	8	16			7			8	18	1	8						9	8	6	26				10	7	7	13	18	28	12			15
		2									9	1			16									25	22		14						18		14	7				6	6	5	2	5	3	11			2
											15													8	3		3								26	19				7	4	7	11		2	14			16
											5													8			4								1					1	6	19	20		10	6			9
											15													29			8								2					1	20	7	4		10	6
											6													13			12								24					13	8	2	2		18	8
											15																11								2					2	7	3	15		10	5
																											2													22	7	6	4		8	29
																																								4	2	11	5		1	4
																																								1		1	4		8
																																								7		9			4
																																								12		11			3
																																								14					6
																																								2
																																								4
[truncated: 7 more columns]

## Sheet: Fig. 2i
Raeppli-NLS clone colours
HS2							HS16							HS24							HS48							HS62							H72
COUNTS							COUNTS							COUNTS							COUNTS							COUNTS							COUNTS
ALH96	# 1 colour	# 2 colours	# 3 colours	# 4 colours			ALH96	# 1 colour	# 2 colours	# 3 colours	# 4 colours			ALH96	# 1 colour	# 2 colours	# 3 colours	# 4 colours			VNC 1	2	7	6	1	16		ALH96	# 1 colour	# 2 colours	# 3 colours	# 4 colours			ALH96	# 1 colour	# 2 colours	# 3 colours	# 4 colours
VNC 1	12	1	0	0	13		VNC 1	20	4	0	0	24		VNC 1	9	8	0	0	17		VNC 2	4	7	3	0	14		VNC 1	1	10	4	2	17		VNC 1	2	3	7	3	15
VNC 2	16	0	0	0	16		VNC 3	17	2	0	0	19		VNC 2	9	9	0	0	18		VNC 3	6	10	2	0	18		VNC 2	9	9	11	3	32		VNC 2	1	5	7	0	13
VNC 3	17	1	0	0	18		VNC 4	12	4	0	0	16		VNC 3	7	9	0	0	16		VNC 4	3	7	6	0	16		VNC 3	3	13	11	0	27		VNC 3	5	9	7	1	22
VNC 4	11	0	0	0	11		VNC 5	14	0	0	0	14		VNC 4	13	4	0	0	17		VNC 5	5	11	3	0	19		VNC 4	6	9	14	2	31		VNC 4	11	7	7	1	26
VNC 5	17	0	0	0	17		VNC 6	12	7	0	0	19		VNC 5	12	11	0	0	23		VNC 6	3	9	4	2	18		VNC 5	5	7	11	4	27		VNC 5	5	16	10	2	33
VNC 6	14	0	0	0	14		VNC 7	16	2	0	0	18		VNC 6	11	9	0	0	20		VNC 7	8	10	6	0	24		VNC 6	3	6	8	2	19		VNC 6	9	6	6	1	22
VNC 7	13	1	0	0	14		VNC 8	16	2	0	0	18		VNC 7	13	4	1	0	18		VNC 8	5	9	5	1	20		VNC 7	3	7	16	3	29		VNC 7	6	11	7	0	24
VNC 8	10	0	0	0	10		VNC 9	9	9	0	0	18		VNC 8	13	12	0	0	25		VNC 9	4	12	3	4	23		VNC 8	3	4	16	4	27		VNC 8	3	8	12	0	23
VNC 9	10	0	0	0	10		VNC 10	16	3	0	0	19		VNC 9	11	5	0	0	16		VNC 10	3	3	4	1	11		VNC 9	5	7	8	3	23		VNC 9	7	7	11	0	25
VNC 10	14	0	0	0	14									VNC 10	7	11	0	0	18									VNC 10	5	6	3	1	15		VNC 10	6	9	9	3	27
PERCENTAGES							PERCENTAGES							PERCENTAGES							PERCENTAGES							PERCENTAGES							PERCENTAGES
ALH96	# 1 colour	# 2 colours	# 3 colours	# 4 colours			ALH96	# 1 colour	# 2 colours	# 3 colours	# 4 colours			ALH96	# 1 colour	# 2 colours	# 3 colours	# 4 colours			ALH96	# 1 colour	# 2 colours	# 3 colours	# 4 colours			ALH96	# 1 colour	# 2 colours	# 3 colours	# 4 colours			ALH96	# 1 colour	# 2 colours	# 3 colours	# 4 colours
VNC 1	92.3077	7.69231	0	0	100		VNC 1	83.3333	16.6667	0	0	100		VNC 1	52.9412	47.0588	0	0	100		VNC 1	12.5	43.75	37.5	6.25	100		VNC 1	5.88235	58.8235	23.5294	11.7647	100		VNC 1	13.3333	20	46.6667	20	100
VNC 2	100	0	0	0	100		VNC 3	89.4737	10.5263	0	0	100		VNC 2	50	50	0	0	100		VNC 2	28.5714	50	21.4286	0	100		VNC 2	28.125	28.125	34.375	9.375	100		VNC 2	7.69231	38.4615	53.8462	0	100
VNC 3	94.4444	5.55556	0	0	100		VNC 4	75	25	0	0	100		VNC 3	43.75	56.25	0	0	100		VNC 3	33.3333	55.5556	11.1111	0	100		VNC 3	11.1111	48.1481	40.7407	0	100		VNC 3	22.7273	40.9091	31.8182	4.54545	100
VNC 4	100	0	0	0	100		VNC 5	100	0	0	0	100		VNC 4	76.4706	23.5294	0	0	100		VNC 4	18.75	43.75	37.5	0	100		VNC 4	19.3548	29.0323	45.1613	6.45161	100		VNC 4	42.3077	26.9231	26.9231	3.84615	100
VNC 5	100	0	0	0	100		VNC 6	63.1579	36.8421	0	0	100		VNC 5	52.1739	47.8261	0	0	100		VNC 5	26.3158	57.8947	15.7895	0	100		VNC 5	18.5185	25.9259	40.7407	14.8148	100		VNC 5	15.1515	48.4848	30.303	6.06061	100
VNC 6	100	0	0	0	100		VNC 7	88.8889	11.1111	0	0	100		VNC 6	55	45	0	0	100		VNC 6	16.6667	50	22.2222	11.1111	100		VNC 6	15.7895	31.5789	42.1053	10.5263	100		VNC 6	40.9091	27.2727	27.2727	4.54545	100
VNC 7	92.8571	7.14286	0	0	100		VNC 8	88.8889	11.1111	0	0	100		VNC 7	72.2222	22.2222	5.55556	0	100		VNC 7	33.3333	41.6667	25	0	100		VNC 7	10.3448	24.1379	55.1724	10.3448	100		VNC 7	25	45.8333	29.1667	0	100
VNC 8	100	0	0	0	100		VNC 9	50	50	0	0	100		VNC 8	52	48	0	0	100		VNC 8	25	45	25	5	100		VNC 8	11.1111	14.8148	59.2593	14.8148	100		VNC 8	13.0435	34.7826	52.1739	0	100
VNC 9	100	0	0	0	100		VNC 10	84.2105	15.7895	0	0	100		VNC 9	68.75	31.25	0	0	100		VNC 9	17.3913	52.1739	13.0435	17.3913	100		VNC 9	21.7391	30.4348	34.7826	13.0435	100		VNC 9	28	28	44	0	100
VNC 10	100	0	0	0	100									VNC 10	38.8889	61.1111	0	0	100		VNC 10	27.2727	27.2727	36.3636	9.09091	100		VNC 10	33.3333	40	20	6.66667	100		VNC 10	22.2222	33.3333	33.3333	11.1111	100

## Sheet: Supp. Fig. 2b
Raeppli-CAAX clones without induction, observed at ALH72
VNC 1	2
VNC 2	0
VNC 3	2
VNC 4	2
VNC 5	1
VNC 6	1
VNC 7	2
VNC 8	1
VNC 9	0
VNC 10	1
VNC 11	4

## Sheet: Supp. Fig. 2f
Glia nuclei per CG Raeppli-CAAX clone
	ALH0	ALH24	ALH48	ALH76	ALH96
Clone 1	1	2	2	1	16
Clone 2	1	2	7	9	45
Clone 3	2	2	10	8	14
Clone 4	1	2	1	10	16
Clone 5	1	1	6	20	9
Clone 6	1	1	1	4	40
Clone 7	1	1	4	16	19
Clone 8	1	1	3	1	24
Clone 9	1	1	1	12	10
Clone 10	1		3	4	13
Clone 11	1		5	7	8
Clone 12	1		6	5	13
Clone 13	1		9	15	7
Clone 14	1		4	8	18
Clone 15	2		1	5	20
Clone 16	1		3	16	8
Clone 17	1		4	7	10
Clone 18	3		1	3	23
Clone 19	2		1	8	12
Clone 20	1		3	3	2
Clone 21	4		2	8	53
Clone 22	2		5	15	13
Clone 23	1		7	6	62
Clone 24	1		2	2	1
Clone 25	3		2	14	23
Clone 26	2		4	5	15
Clone 27	2		3	1	22
Clone 28	1		1	6	8
Clone 29	2		4	8	10
Clone 30	1		6	12	33
Clone 31	1		8	8	5
Clone 32	1		1	15	16
Clone 33	2		3	8	63
Clone 34	1		4	20	51
Clone 35	1		2	20	50
Clone 36	3		2	12	28
Clone 37	2		10	7	25
Clone 38	2		1	4	52
Clone 39	1		2	16	65
Clone 40	1		4	22	4
Clone 41	1		6	16	18
Clone 42	1		5	20	44
Clone 43	1		9	18
Clone 44			2	18
Clone 45			1	7
Clone 46			5	8
Clone 47			5
Clone 48			1
Clone 49			10
Clone 50			4
Clone 51			4
Clone 52			2
Clone 53			2
Clone 54			3
Clone 55			4
Clone 56			4
Clone 57			2
Clone 58			2
Clone 59			4
Clone 60			10
Clone 61			3
Clone 62			2
Clone 63			2
Clone 64			1
Clone 65			4
Clone 66			7
Clone 67			8
Clone 68			10
Clone 69			4
Clone 70			3
Clone 71			4
Clone 72			1
Clone 73			1
Clone 74			2
Clone 75			3
Clone 76			4

## Sheet: Fig. 3b
Fucci counts
Fucci counts 171017
0ALH							24ALH								48ALH
VNC	Green	Red	only green	only red	Yellow	Total	VNC	Green	Red	only green	only red	Yellow	Total	VNC	Green	Red	only green	only red	Yellow	Total
171017-1	238	4	237	3	1	241	171017-14	302	113	214	25	88	327	170117-24	473	196	302	25	171	498
171017-2	200	9	200	9	0	209	171017-15	308	130	233	55	75	363	170117-25	500	206	330	36	170	536
171017-4	228	2	228	2	0	230	171017-17	312	102	228	18	84	330	170117-26	474	198	314	38	160	512
171017-5	196	5	196	5	0	201	171017-18	313	140	210	37	103	350	170117-28	522	325	260	63	262	585
171017-7	161	4	161	4	0	165	171017-19	324	133	224	33	100	357	170117-29	466	266	280	80	186	546
171017-8	227	6	227	6	0	233	171017-20	369	79	306	16	63	385	170117-30	526	296	282	52	244	578
171017-9	202	6	201	5	1	207	171017-21	320	102	244	26	76	346	170117-31	537	312	284	59	253	596
171017-10	193	2	193	2	0	195	171017-22	307	130	221	44	86	351	170117-32	554	402	276	124	278	678
171017-11	170	3	170	3	0	173	171017-23	341	134	253	46	88	387	170117-33	573	307	337	71	236	644
171017-12	190	3	190	3	0	193	171017-24	322	106	249	33	73	355	170117-34	504	258	319	73	185	577
171017-13	209	8	209	8	0	217	171017-25	310	116	226	32	84	342	170117-35	458	302	232	76	226	534
							171017-26	337	106	277	46	60	383	170117-36	537	301	311	75	226	612
							171017-27	320	98	242	20	78	340	170117-37	586	364	340	118	246	704
							171017-30	312	94	236	18	76	330	170117-38	599	352	335	88	264	687
							171017-31	350	97	282	29	68	379	170117-39	513	324	269	80	244	593
Fucci counts 171106
ALH48							ALH72
VNC	Green	Red	only green	only red	Yellow	Total	VNC	Green	Red	only green	only red	Yellow	Total		Outliers
1	318	197	152	31	166	349	1	770	608	673	511	97	1281
2	428	185	254	11	174	439	2	772	695	368	291	404	1063
3	320	217	170	67	150	387	3	967	908	447	388	520	1355
4	289	180	142	33	147	322	4	932	774	486	328	446	1260
5	323	162	189	28	134	351	5	1114	881	553	320	561	1434
8	320	182	188	50	132	370	6	1025	824	530	329	495	1354
9	374	165	222	13	152	387	7	999	929	593	523	406	1522
10	319	179	177	37	142	356	8	973	904	483	414	490	1387
							9	988	863	487	362	501	1350
Fucci counts 171213
ALH96
	Green	Red	only green	only red	Yellow	Total
VNC	485	70	434	19	51	504
L1	755	66	716	27	39	782
L2	672	54	640	22	32	694
BRAIN	1912	190	1790	68	122	1980
Fucci counts 200427 FUCCI PH3 FROM NOV 2017
ALH96
VNC	Green	Red	only green	only red	Yellow	Total
1	1268	85	1199	16	69	1284
2	1076	281	890	95	186	1171
3	1374	79	1321	26	53	1400
Fucci counts 201211
ALH72								ALH96
VNC	Green	Red	only green	only red	Yellow	Total		Green	Red	only green	only red	Yellow	Total
1	1001	870	420	289	581	1290	1	1292	246	1118	72	174	1364
2	826	760	366	300	460	1126	2	1577	83	1514	20	63	1597
3	962	1179	391	608	571	1570	3	1460	120	1376	36	84	1496
4	867	916	341	390	526	1257	4	1421	109	1359	47	62	1468
5	934	839	376	281	558	1215	5	1291	491	965	165	326	1456

## Sheet: Fig. 3c & Supp. Fig. 3b
CG nuclear volume (µm³)
	ALH0	ALH24	ALH48	ALH72	ALH96
Nucleus 1	12.38	31.71	39.69	21.44	75.44
Nucleus 2	15.23	29.67	30.49	51.04	43.49
Nucleus 3	11.16	16.62	41.75	25.48	25.57
Nucleus 4	11.58	16.09	32.88	33.41	62.04
Nucleus 5	12.79	23.76	93.38	31.94	36.76
Nucleus 6	13.78	45.38	37.03	34.6	86.02
Nucleus 7	9.5	41.39	38.76	43.71	73.24
Nucleus 8	17.26	22.06	68.02	24.16	65.22
Nucleus 9	14.17	12.08	49.51	89.29	38.72
Nucleus 10	15.6	12.59	22.63	31.19	28.39
Nucleus 11	13.04	20.67	35.38	42.16	53.62
Nucleus 12	13.76	18.89	39.49	52.1	21.34
Nucleus 13	10.28	19.18	42.29	33	50.57
Nucleus 14	17.23	17.13	104.19	61.67	52.48
Nucleus 15	13.89	22.33	38.37	73.94	99.96
Nucleus 16	10.09	38.19	98.85	122.32	176.27
Nucleus 17	21.09	19.97	60.89	63.23	113.81
Nucleus 18	28.46	27.68	36.87	35.2	61.95
Nucleus 19	14.03	25.46	49.91	93.56	83.12
Nucleus 20	17.13	24.71	79.05	19.68	32.07
Nucleus 21	12.42	48.69	41.82	73.61	60.52
Nucleus 22	17.62	22.66	56.23	31.17	39.06
Nucleus 23	13.19	23.8	35.52	66.28	74.87
Nucleus 24	11.13	15.54	39.76	59.79	62.46
Nucleus 25	13.02	18.64	65.13	40.25	65.79
Nucleus 26	11.21	27.28	83.92	48.42	79.4
Nucleus 27	16.22	21	73.45	114.57	70.68
Nucleus 28	13.76	18.21	46.74	85.12	221.77
Nucleus 29	16.22	16.84	59.29	73.99	40.82
Nucleus 30	13.64	18.71	50.71	74.74	36
Nucleus 31	20.6	17.02	34.38	20.01	84.79
Nucleus 32	13.57	13.6	47.13	28.25	40.01
Nucleus 33	10.62	20.5	67.48	70.59	39.71
Nucleus 34	29.47	18.62	68.54	35.04	28.29
Nucleus 35	23.63	18.36	48.87	84.72	75.44
Nucleus 36	12.23	21.14	35.93	56.51	31.41
Nucleus 37	12.57	11.37	67.18	54.81	36.99
Nucleus 38	12.25	17.59	39.6	27.28	21.1
Nucleus 39	13.49	10.34	30.16	78.55	58.78
Nucleus 40	11.78	12.45	22.02	84.52	40.4
Nucleus 41	26.99	10.43	39.7	54.97	28.44
Nucleus 42	10.94	33.08	41.21	45.43	138.33
Nucleus 43	13.17	12.21	38.89	52.07	26.74
Nucleus 44	14.66	12.32	36.52	59.66	42.29
Nucleus 45	16.46	15.5	28.53	55.93	38.37
Nucleus 46	16.86	12.34	53.05	50.3	34.2
Nucleus 47	10.61	10.32	48.71	32.53	61.09
Nucleus 48	11.34	7.71	42.28	39.2	33.6
Nucleus 49	10.11	22.04	49.39	55.17	52.3
Nucleus 50	12.98	23.82	44.72	62.86	51.1
Nucleus 51	14.66	11.9	71.98	29.77	70.86
Nucleus 52	11.12	11.59	52	32.65	49.01
Nucleus 53	13	16.51	42.68	46.26	112.1
Nucleus 54	17.85	12.32	74.82	36.58	57.22
Nucleus 55	11.61	11.18	58.23	60.24	31.5
Nucleus 56	11.82	13.14	61.36	125.79	36.69
Nucleus 57	11.13	10.98	55	51.32	37.38
Nucleus 58	22.44	20.92	96.57	77.43	24.85
Nucleus 59	16.33	32.99	54.49	41.47	28
Nucleus 60	10.91	12.06	66.89	41.86	41.33
Nucleus 61	19.11	22.68	42.96	58.93	47.51
Nucleus 62	13.81	12.56	24.31	84.15	43.69
Nucleus 63	15.21	15.63	90.43	33.43	59.66
Nucleus 64	13.29	13.95	42.8	59.69	38.7
Nucleus 65	11.24	26.74	52.97	36.87	78.48
Nucleus 66	12.32	26.27	77.03	35.81	28.16
Nucleus 67	10.81	10.64	88.33	57.41	92.81
Nucleus 68	16.83	15.38	48.64	72.2	35.1
Nucleus 69	15.85	11.9	77.67	39.94	30.57
Nucleus 70	13.52	11.29	39.25	55.25	75.9
Nucleus 71	18.92	11.39	44.73		83.32
Nucleus 72	10.98	12.7	59.05		51.7
Nucleus 73	11.12	10.82	40.78		39.62
Nucleus 74	13.84	11	64.8		44.74
Nucleus 75	20.14	18.64	125.11		75.78
Nucleus 76	15.38	12.83	58.49		26.24
Nucleus 77	15.59	18.93	62.75		11.58
Nucleus 78	15.27	11.75	42.29		22.5
Nucleus 79	22.34	11.62	37.41		16.36
Nucleus 80	13.16	16.33	38.29		34.27
Nucleus 81	14.59	13.58	25.86		21.53
Nucleus 82	16.38	11.61	29.57		41.37
Nucleus 83	7.8	21.97	40.4		37.63
Nucleus 84	15.21	15.01	27.29		45.64
Nucleus 85	18.72	14.75	35.08		72.24
Nucleus 86	12.75	18.42	36.69		54.7
Nucleus 87	16.16	20.8	18.19		36.81
Nucleus 88	12.5	10.65	35.54		39.65
Nucleus 89	13.4	15.47	42		57.4
Nucleus 90	14.81	15.43	84.92		42.74
Nucleus 91	14.59	11.73	53.33		52.69
Nucleus 92	13.78	13.86	26.43		83.96
Nucleus 93	13.78	19.31	38.47		99.69
Nucleus 94	13.2	18.67	39.98		44.42
Nucleus 95	15.45	14.52	46.94		86.83
Nucleus 96		13.38	28.83		123.67
Nucleus 97		10.34	46.13		95.14
Nucleus 98		10.82	34.41		79.25
Nucleus 99		9.13	36.44		47.9
Nucleus 100		11.02	37.83		95.41
Nucleus 101		11.55	55.22		46.94
Nucleus 102		10.29	55.47		83.09
Nucleus 103		20.39	33.42		89.98
Nucleus 104		13.6	42.28		130.65
Nucleus 105		11.92	38.15		96.09
Nucleus 106		12.48	25.91		120.01
Nucleus 107		13.13	53.06		183.41
Nucleus 108		12.1	46.36		49.04
Nucleus 109		15.83	35.69
Nucleus 110		12.89	46.41
Nucleus 111		12.65	41.9
Nucleus 112		11.48	52.48
Nucleus 113		16.16	62.62
Nucleus 114		18.07	75.03
Nucleus 115		18.18	33.55
Nucleus 116		10.12	48.79
Nucleus 117		19.95	52.17
Nucleus 118		27.4	40.05
Nucleus 119		19.33	81.51
Nucleus 120		9.02	33.08
Nucleus 121		16.18	72.52
Nucleus 122		23.71	55.87
Nucleus 123		26.51	45.2
Nucleus 124		18.16	43.69
Nucleus 125		13.66	54.74
Nucleus 126		25.92	37.47
Nucleus 127		11.7	28.7
Nucleus 128		16.35	44.29
Nucleus 129		16.91	49.61
Nucleus 130		13.88	135.56
Nucleus 131		17.28	47.24
Nucleus 132		24.55	37.23
Nucleus 133		16.07	32.2
Nucleus 134		11.86	28.66
Nucleus 135		16.13	24.79
Nucleus 136		10.12	45.57
Nucleus 137		12.32	46.79
Nucleus 138		17.77	31.04
Nucleus 139		12.67	43.03
Nucleus 140		11.61	46.36
Nucleus 141		14.21
Nucleus 142		22.55
Nucleus 143		15.32
Nucleus 144		16.09
Nucleus 145		11.64
Nucleus 146		11.79
Nucleus 147		15.18
Nucleus 148		21.55
Nucleus 149		16.73
Nucleus 150		18.93
Nucleus 151		13.56
Nucleus 152		30.64
Nucleus 153		19.7
Nucleus 154		18.53
Nucleus 155		15.47
Nucleus 156		15.27
Nucleus 157		11.81
Nucleus 158		15.91
Nucleus 159		14.53
Nucleus 160		19.68
Nucleus 161		14.04
Nucleus 162		15.8
Nucleus 163		26.73
Nucleus 164		22.06
Nucleus 165		21.56
Nucleus 166		8.64
Nucleus 167		10.95
Nucleus 168		15.19
Nucleus 169		21.03
Nucleus 170		19.97
Nucleus 171		18.31
Nucleus 172		20.89
Nucleus 173		11.75
Nucleus 174		27.97
Nucleus 175		31.58
Nucleus 176		13.55
Nucleus 177		36.74
Nucleus 178		12.23
Nucleus 179		26.05
Nucleus 180		16.02
Nucleus 181		32.22
Nucleus 182		13.22
Nucleus 183		18.25
Nucleus 184		12.58
Nucleus 185		15.1
Nucleus 186		15.23
Nucleus 187		14.22
Nucleus 188		11.33
Nucleus 189		16.35

## Sheet: Fig. 3e & Supp. Fig. 3b
CG chromosme count per nucleus
	ALH0				ALH24				ALH48				ALH72				ALH96
	Chr2	Chr3	Chr2+Chr3		Chr2	Chr3	Chr2+Chr3		Chr2	Chr3	Chr2+Chr3		Chr2	Chr3	Chr2+Chr3		Chr2	Chr3	Chr2+Chr3
Nucleus 1	1	1	2		3	2	5		2	3	5		2	1	3		2	3	5
Nucleus 2	4	0	4		1	2	3		2	1	3		3	3	6		1	1	2
Nucleus 3	1	1	2		1	1	2		1	1	2		4	3	7		1	2	3
Nucleus 4	1	1	2		2	3	5		1	1	2		7	2	9		2	2	4
Nucleus 5	2	1	3		4	2	6		4	2	6		5	3	8		1	2	3
Nucleus 6	4	1	5		2	1	3		1	1	2		3	2	5		4	3	7
Nucleus 7	1	3	4		2	1	3		1	1	2		5	7	12		1	1	2
Nucleus 8	2	1	3		1	2	3		2	1	3		3	2	5		1	1	2
Nucleus 9	1	3	4		1	1	2		1	3	4		4	2	6		1	1	2
Nucleus 10	2	2	4		1	1	2		1	1	2		4	1	5		2	1	3
Nucleus 11	1	1	2		3	4	7		1	1	2		3	2	5		1	4	5
Nucleus 12	1	1	2		3	3	6		1	1	2		3	2	5		2	2	4
Nucleus 13	2	3	5		1	1	2		1	1	2		3	2	5		2	2	4
Nucleus 14	1	1	2		2	2	4		1	2	3		4	3	7		1	1	2
Nucleus 15	1	2	3		3	1	4		1	1	2		3	2	5		3	1	4
Nucleus 16	1	2	3		2	4	6		3	1	4		3	3	6		4	3	7
Nucleus 17	6	4	10		2	1	3		1	2	3		4	2	6		3	2	5
Nucleus 18	1	1	2		2	2	4		2	2	4		3	5	8		4	3	7
Nucleus 19	2	2	4		2	2	4		1	1	2		9	3	12		4	2	6
Nucleus 20	1	1	2		4	2	6		2	1	3		4	2	6		2	1	3
Nucleus 21	1	3	4		3	2	5		1	3	4		5	2	7		4	2	6
Nucleus 22	1	1	2		3	3	6		1	1	2		3	2	5		2	1	3
Nucleus 23	2	2	4		4	1	5		4	3	7		7	3	10		3	2	5
Nucleus 24	1	1	2		4	3	7		1	1	2		4	5	9		3	3	6
Nucleus 25	1	2	3		2	2	4		3	3	6		2	3	5		3	2	5
Nucleus 26	2	1	3		5	2	7		1	1	2		6	4	10		1	1	2
Nucleus 27	2	1	3		2	1	3		3	2	5		4	5	9		1	1	2
Nucleus 28	3	2	5		4	1	5		1	2	3		3	3	6		3	3	6
Nucleus 29	4	3	7		3	1	4		1	1	2		5	3	8		1	1	2
Nucleus 30	2	2	4		5	2	7		1	1	2		5	6	11		3	2	5
Nucleus 31	1	2	3		3	1	4		1	2	3		4	5	9		3	2	5
Nucleus 32	2	1	3		1	1	2		3	2	5		2	3	5		3	1	4
Nucleus 33	1	2	3		1	2	3		1	3	4		3	2	5		1	2	3
Nucleus 34	3	2	5		1	3	4		2	1	3		5	4	9		1	1	2
Nucleus 35	2	2	4		3	1	4		2	2	4		6	5	11		2	3	5
Nucleus 36	1	1	2		1	1	2		1	2	3		7	5	12		1	1	2
Nucleus 37	1	1	2		1	1	2		2	1	3		5	4	9		3	2	5
Nucleus 38	3	1	4		1	2	3		1	1	2		3	6	9		1	3	4
Nucleus 39	2	2	4		1	1	2		3	2	5		4	3	7		5	1	6
Nucleus 40	3	1	4		2	1	3		1	1	2		5	2	7		4	3	7
Nucleus 41	1	1	2		1	1	2		5	4	9		6	5	11		3	2	5
Nucleus 42	1	2	3		1	1	2		4	2	6		4	4	8		5	6	11
Nucleus 43	1	1	2		2	3	5		3	2	5		7	8	15		2	2	4
Nucleus 44	1	2	3		2	2	4		5	2	7		3	5	8		4	3	7
Nucleus 45	1	3	4		2	2	4		3	3	6		5	7	12		2	3	5
Nucleus 46	1	1	2		2	1	3		6	4	10		5	5	10		3	3	6
Nucleus 47	1	1	2		1	2	3		1	4	5		5	9	14		5	2	7
Nucleus 48	2	1	3		2	1	3		3	2	5		3	4	7		3	2	5
Nucleus 49	1	3	4		1	2	3		5	2	7		6	7	13		6	5	11
Nucleus 50	1	1	2		1	1	2		1	2	3		2	5	7		1	1	2
Nucleus 51	1	1	2		1	3	4		3	3	6		7	7	14		4	3	7
Nucleus 52	2	1	3		2	1	3		4	4	8		4	4	8		2	2	4
Nucleus 53	2	1	3		1	2	3		3	3	6		8	5	13		2	3	5
Nucleus 54	1	1	2		1	1	2		3	3	6		7	7	14		4	2	6
Nucleus 55	1	1	2		1	3	4		3	2	5		10	3	13		1	1	2
Nucleus 56	1	2	3		1	3	4		4	4	8		9	6	15		2	2	4
Nucleus 57	1	1	2		1	1	2		4	2	6		7	6	13		1	1	2
Nucleus 58	1	1	2		3	2	5		4	4	8		5	6	11		2	2	4
Nucleus 59	1	1	2		1	2	3		3	1	4		3	6	9		1	1	2
Nucleus 60	1	1	2		1	2	3		3	2	5		8	7	15		3	1	4
Nucleus 61	1	1	2		3	2	5		2	3	5		2	6	8		2	2	4
Nucleus 62	1	1	2		1	1	2		2	2	4		4	4	8		3	6	9
Nucleus 63	1	2	3		1	1	2		3	3	6		6	5	11		3	4	7
Nucleus 64	1	1	2		3	1	4		3	5	8		3	3	6		2	2	4
Nucleus 65	2	2	4		2	1	3		2	2	4		3	3	6		9	12	21
Nucleus 66	1	1	2		3	2	5		2	2	4		3	4	7		3	7	10
Nucleus 67	2	1	3		1	1	2		1	3	4		5	5	10		4	2	6
Nucleus 68	1	1	2		2	1	3		5	4	9		3	2	5		3	4	7
Nucleus 69	1	2	3		1	1	2		2	3	5		2	6	8		3	2	5
Nucleus 70	1	1	2		1	1	2		3	1	4		6	7	13		7	4	11
Nucleus 71	2	2	4		1	2	3		4	4	8		4.54286	4.11429			3	3	6
Nucleus 72	3	1	4		1	1	2		2	2	4		1.87033	1.86922			1	1	2
Nucleus 73	1	1	2		2	1	3		3	2	5		70	70			4	4	8
Nucleus 74	3	2	5		2	2	4		2	1	3						1	1	2
Nucleus 75	4	2	6		1	1	2		1	1	2						5	2	7
Nucleus 76	2	1	3		1	1	2		5	7	12						2	1	3
Nucleus 77	2	1	3		2	2	4		3	3	6						1	1	2
Nucleus 78	1	2	3		2	1	3		2	6	8						1	1	2
Nucleus 79	3	1	4		1	2	3		2	5	7						2	2	4
Nucleus 80	3	1	4		1	1	2		4	2	6						3	1	4
Nucleus 81	1	2	3		1	1	2		2	1	3						3	2	5
Nucleus 82	2	1	3		1	1	2		2	1	3						5	2	7
Nucleus 83	1	2	3		1	1	2		4	1	5						7	4	11
Nucleus 84	2	2	4		2	1	3		2	1	3						2	1	3
Nucleus 85	2	2	4		2	3	5		7	6	13						3	3	6
Nucleus 86	4	2	6		3	2	5		2	1	3						2	1	3
Nucleus 87	2	2	4		2	2	4		5	2	7						2	1	3
Nucleus 88	1	3	4		1	1	2		1	3	4						4	2	6
Nucleus 89	1	1	2		1	1	2		1	2	3						2	1	3
Nucleus 90	3	2	5		1	1	2		4	3	7						4	2	6
Nucleus 91	4	1	5		1	1	2		4	3	7						4	2	6
Nucleus 92	2	1	3		1	1	2		2	3	5						3	2	5
Nucleus 93	2	1	3		1	1	2		4	3	7						1	1	2
Nucleus 94	2	2	4		1	1	2		5	1	6						2	1	3
Nucleus 95	2	3	5		1	1	2		5	3	8						5	2	7
Nucleus 96	1.72632	1.53684			1	1	2		2	2	4						5	1	6
Nucleus 97	0.994047	0.726556			1	1	2		2	1	3						1	2	3
Nucleus 98	95	95			1	1	2		1	1	2						2	1	3
Nucleus 99					1	1	2		2	2	4						1	2	3
Nucleus 100					2	1	3		4	2	6						4	4	8
Nucleus 101					1	1	2		2	2	4						4	2	6
Nucleus 102					1	1	2		3	5	8						1	1	2
Nucleus 103					3	1	4		2	3	5						2	1	3
Nucleus 104					1	1	2		4	3	7						2	1	3
Nucleus 105					1	1	2		2	2	4						2	2	4
Nucleus 106					1	1	2		1	2	3						4	2	6
Nucleus 107					1	1	2		3	1	4						5	2	7
Nucleus 108					1	1	2		2	2	4						2.71028	2.16822
Nucleus 109					2	1	3		1	2	3						1.54193	1.52022
Nucleus 110					1	1	2		3	4	7						107	107
Nucleus 111					1	1	2		5	2	7
Nucleus 112					1	2	3		6	2	8
Nucleus 113					1	1	2		3	3	6
Nucleus 114					1	2	3		5	5	10
Nucleus 115					1	1	2		4	5	9
Nucleus 116					1	2	3		6	2	8
Nucleus 117					1	1	2		5	2	7
Nucleus 118					1	1	2		3	3	6
Nucleus 119					1	2	3		3	2	5
Nucleus 120					1	1	2		1	2	3
Nucleus 121					1	2	3		2	2	4
Nucleus 122					1	1	2		1	2	3
Nucleus 123					1	1	2		1	1	2
Nucleus 124					1	1	2		4	2	6
Nucleus 125					2	3	5		1	1	2
Nucleus 126					1	4	5		4	3	7
Nucleus 127					2	1	3		1	2	3
Nucleus 128					1	1	2		4	1	5
Nucleus 129					2	3	5		2	2	4
Nucleus 130					1	1	2		5	6	11
Nucleus 131					1	1	2		2	3	5
Nucleus 132					1	1	2		2	4	6
Nucleus 133					1	1	2		1	1	2
Nucleus 134					1	1	2		2	2	4
Nucleus 135					2	1	3		1	2	3
Nucleus 136					1	1	2		2	2	4
Nucleus 137					1	1	2		4	3	7
Nucleus 138					1	1	2		1	2	3
Nucleus 139					1	1	2		2	1	3
Nucleus 140					1	1	2		3	5	8
Nucleus 141					2	1	3		2.55	2.3
Nucleus 142					2	2	4		1.43605	1.26775
Nucleus 143					1	3	4		140	140
Nucleus 144					1	1	2
Nucleus 145					1	1	2
Nucleus 146					2	1	3
Nucleus 147					2	1	3
Nucleus 148					2	2	4
Nucleus 149					1	2	3
Nucleus 150					1	1	2
Nucleus 151					2	1	3
Nucleus 152					3	4	7
Nucleus 153					1	2	3
Nucleus 154					4	1	5
Nucleus 155					1	1	2
Nucleus 156					1	3	4
Nucleus 157					1	1	2
Nucleus 158					1	1	2
Nucleus 159					3	2	5
Nucleus 160					1	1	2
Nucleus 161					2	2	4
Nucleus 162					1	2	3
Nucleus 163					3	2	5
Nucleus 164					1	2	3
Nucleus 165					2	1	3
Nucleus 166					1	1	2
Nucleus 167					1	1	2
Nucleus 168					2	1	3
Nucleus 169					2	2	4
Nucleus 170					4	1	5
Nucleus 171					2	1	3
Nucleus 172					1	2	3
Nucleus 173					1	1	2
Nucleus 174					1	1	2
Nucleus 175					1	1	2
Nucleus 176					1	1	2
Nucleus 177					1	2	3
Nucleus 178					1	1	2
Nucleus 179					1	2	3
Nucleus 180					1	1	2
Nucleus 181					2	1	3
Nucleus 182					1	1	2
Nucleus 183					1	2	3
Nucleus 184					1	1	2
Nucleus 185					2	1	3
Nucleus 186					2	1	3
Nucleus 187					1	1	2
Nucleus 188					1	1	2
Nucleus 189					1	1	2
					1.5873	1.4709
					0.886691	0.725999
					189	189

[truncated: 12 more sheets: Fig. 3h & Supp. Fig. 2d, Fig. 3k, Fig. 3m-n, Fig. 4d, Fig. 4h, Fig. 5c, Fig. 5e, Fig. 5g, Fig. Supp. 5a-b, Fig. 8e-f & Supp. Fig. 9e-f, Fig. 9b, Fig. 9c-d]
